# Supplementary material for: The Effect of Ethanol on the Compound Thresholds and Aroma Perception in Chinese Baijiu
Source: Molecules. 2025 Feb 17;30(4):933. doi: 10.3390/molecules30040933 (PMC11858315; doi:10.3390/molecules30040933)
Supplement: Supplementary file 1 [file molecules-30-00933-s001.zip]

Archive with 1 entries (1 files):
- molecules-3348960-supplementary.pdf
